# Supplementary material for: Prognostic Models Using Machine Learning Algorithms and Treatment Outcomes of Occult Breast Cancer Patients
Source: J Clin Med. 2023 Apr 24;12(9):3097. doi: 10.3390/jcm12093097 (PMC10179501; doi:10.3390/jcm12093097)
Supplement: Supplementary file 1 [file jcm-12-03097-s001.zip]

Archive with 3 entries (3 files):
- Supplement table S1.xlsx
- Supplement table S2.xlsx
- Supplement Table S3.xlsx
