# Supplementary material for: Prognostic Models Using Machine Learning Algorithms and Treatment Outcomes of Occult Breast Cancer Patients
Source: J Clin Med. 2023 Apr 24;12(9):3097. doi: 10.3390/jcm12093097 (PMC10179501; doi:10.3390/jcm12093097)
Supplement: Supplementary file 1 [file jcm-12-03097-s001.zip › Supplement table S1.xlsx]

## Sheet: Supplement Table S1
Supplement table S1. Baseline characteristics of occult breast cancer (OBC) patients in train set and test set
		Train set(n=634)	Test set(n=272)
Characteristic	level	Cases(%)	Cases(%)	P
Age at diagnosis	<50	104 (16.40)	38 (13.97)	0.884
	50-59	170 (26.81)	77 (28.31)
	60-69	177 (27.92)	75 (27.57)
	70-79	118 (18.61)	55 (20.22)
	80+	65 (10.25)	27 ( 9.93)
Months from diagnosis to therapy	0 month	316 (49.84)	133 (48.90)	0.441
	≥1 month	267 (42.11)	110 (40.44)
	unknown	51 ( 8.04)	29 (10.66)
Subtype	HR+/HER2-	259 (40.85)	117 (43.01)	0.939
	HR+/HER2+	104 (16.40)	42 (15.44)
	HR-/HER2+	55 ( 8.68)	21 ( 7.72)
	HR-/HER2-	77 (12.15)	30 (11.03)
	unknown	139 (21.92)	62 (22.79)
Race	white	506 (79.81)	225 (82.72)	0.352
	black	74 (11.67)	21 ( 7.72)
	other	50 ( 7.89)	24 ( 8.82)
	unknown	4 ( 0.63)	2 ( 0.74)
Histological type	IDC	193 (30.44)	84 (30.88)	0.321
	ILC	49 ( 7.73)	29 (10.66)
	other	392 (61.83)	159 (58.46)
Marital status	married	313 (49.37)	139 (51.10)	0.281
	singled	97 (15.30)	48 (17.65)
	divorced/other	93 (14.67)	41 (15.07)
	widowed	19 ( 3.00)	11 ( 4.04)
	unknown	112 (17.67)	33 (12.13)
N Stage	N0	127 (21.82)	45 (17.93)	0.56
	N1	331 (56.87)	151 (60.16)
	N2	50 ( 8.59)	25 ( 9.96)
	N3	74 (12.71)	30 (11.95)
Grade	I;well differentiated	4 ( 0.63)	2 ( 0.74)	0.383
	II;moderate differentiated	16 ( 2.52)	12 ( 4.41)
	III/IV;poorly differentiated	95 (14.98)	34 (12.50)
	unknown	519 (81.86)	224 (82.35)
Median household income (inflation ajusted)	<44,999$	47 ( 7.41)	26 ( 9.56)	0.597
	45,000-54,999$	90 (14.20)	31 (11.40)
	55,000-64,999$	149 (23.50)	66 (24.26)
	65,000-74,999$	142 (22.40)	66 (24.26)
	75,000$+	206 (32.49)	83 (30.51)
Chemotherapy	no/unknown	223 (35.17)	102 (37.50)	0.553
	yes	411 (64.83)	170 (62.50)
Radiotherapy	no/unknown	355 (55.99)	155 (56.99)	0.839
	yes	279 (44.01)	117 (43.01)
Surgery	no	479 (75.55)	197 (72.43)	0.337
	yes	151 (23.82)	71 (26.10)
	unknown	4 ( 0.63)	4 ( 1.47)
Bone metastases	no	435 (68.61)	177 (65.07)	0.051
	yes	178 (28.08)	92 (33.82)
	unknown	21 ( 3.31)	3 ( 1.10)
Liver metastases	no	553 (87.22)	245 (90.07)	0.197
	yes	58 ( 9.15)	23 ( 8.46)
	unknown	23 ( 3.63)	4 ( 1.47)
Lung metastases	no	548 (86.44)	241 (88.60)	0.395
	yes	64 (10.09)	26 ( 9.56)
	unknown	22 ( 3.47)	5 ( 1.84)
Brain metastases	no/unknown	611 (96.37)	256 (94.12)	0.176
	yes	23 ( 3.63)	16 ( 5.88)
