# Supplementary material for: Prognostic Models Using Machine Learning Algorithms and Treatment Outcomes of Occult Breast Cancer Patients
Source: J Clin Med. 2023 Apr 24;12(9):3097. doi: 10.3390/jcm12093097 (PMC10179501; doi:10.3390/jcm12093097)
Supplement: Supplementary file 1 [file jcm-12-03097-s001.zip › Supplement table S2.xlsx]

## Sheet: Sheet1
Supplement table S2. Univariate and multivariate Cox analysis of OBC characteristics extracted from train data
	OS
	Univariate cox analysis			Multivariate cox analysis
	HR	95%CI	P Value	HR	95%CI	P Value
Age at dignosis
<50	reference			reference
50-59	1.484	0.9356-2.354	0.09353	1.1505	0.6069-2.1809	0.66752
60-69	1.906	1.2201-2.979	**	1.2473	0.6498-2.3939	0.50655
70-79	2.053	1.2909-3.265	**	1.4057	0.7400-2.6704	0.29827
80+	4.92	3.048-7.943	***	2.3223	1.0757-5.0137	*
months from diagnosis to therapy
0 month	reference			reference
≥1 month	1.095	0.8442-1.419	0.495	/	/	/
Subtype
HR+/HER2-	reference			reference
HR+/HER2+	0.463	0.2637-0.8129	**	0.7267	0.3890-1.3573	0.31651
HR-/HER2+	0.9834	0.6058-1.5964	0.94601	1.3346	0.7435-2.3955	0.33354
HR-/HER2-	1.3453	0.9356-1.9344	0.10945	2.1519	1.3700-3.3800	***
Race
white	reference			reference
black	1.0094	0.6889-1.479	0.962	/	/	/
other	0.9807	0.6062-1.586	0.937	/	/	/
Histological type
IDC	reference			reference
ILC	2.736	1.730-4.326	***	1.2415	0.5806-2.6547	0.57696
other	1.803	1.309-2.483	***	0.7758	0.4972-1.2106	0.26348
Marriage status
married	reference			reference
Divorced/Separated/others	0.9648	0.6671-1.395	0.8488	/	/	/
Single	1.3531	0.9600-1.907	0.0842	/	/	/
Widowed	1.3489	0.9837-1.850	0.0632	/	/	/
wodow/divorced/other
N Stage
N0	reference			reference
N1	0.3324	0.2480-0.4454	***	0.5567	0.3469-0.8934	*
N2	0.2057	0.1123-0.3770	***	0.4854	0.2092-1.1264	0.0924
N3	0.4007	0.2583-0.6216	***	1.2649	0.6828-2.3433	0.45511
Grade
well differentiated	reference			reference
Moderately differentiated	1.679	0.1957-14.41	0.636	/	/	/
poorly differentiated	1.863	0.2535-13.69	0.541	/	/	/
Median household income(inflation ajusted)
<45,000$	reference			reference
45,000-54,999$	1.0713	0.6444-1.781	0.79	/	/	/
55,000-64,999$	0.8741	0.5413-1.412	0.582	/	/	/
65,000-74,999$	0.7833	0.4736-1.296	0.341	/	/	/
>74,999$	0.7225	0.4501-1.160	0.178	/	/	/
Chemotherapy
no/unknown	reference			reference
yes	0.4076	0.3202-0.5189	***	0.7632	0.4959-1.1746	0.21935
Radiotherapy
no/unknown	reference			reference
yes	0.4719	0.3626-0.614	***	0.8668	0.5909-1.2716	0.46479
Surgery
no/unknown	reference			reference
yes	0.1458	0.08788-0.2421	***	0.3654	0.1992-0.6704	**
Bone metastasis
no/unknown	reference
yes	3.296	2.561-4.24	***	1.8567	1.2371-2.7867	**
Liver metastasis
no/unknown	reference			reference
yes	4.583	3.267-6.429	***	3.325	1.8710-5.9089	***
Lung metastasis
no/unknown	reference			reference
yes	3.745	2.747-5.103	***	2.6096	1.6213-4.2005	***
Brain metastasis
no/unknown	reference			reference
yes	2.855	1.763-4.626	***	2.8391	1.4342-5.6203	**
* P < 0.05, ** P < 0.01, *** P < 0.001
