# Supplementary material for: Prognostic Models Using Machine Learning Algorithms and Treatment Outcomes of Occult Breast Cancer Patients
Source: J Clin Med. 2023 Apr 24;12(9):3097. doi: 10.3390/jcm12093097 (PMC10179501; doi:10.3390/jcm12093097)
Supplement: Supplementary file 1 [file jcm-12-03097-s001.zip › Supplement Table S3.xlsx]

## Sheet: Sheet1
Supplement Table S3. Univariate and multivariate Cox analysis of OBC characteristics (stratified by molecular subtype)
	HR+/HER2- (OS)						HR+/HER2- (BCSS)							HR+/HER2+ (OS)						HR+/HER2+ (BCSS)							HR-/HER2+ (OS)						HR-/HER2+ (BCSS)							HR-/HER2- (OS)						HR-/HER2- (BCSS)
	Univariate			Multivariate			Univariate			Multivariate				Univariate			Multivariate			Univariate			Multivariate				Univariate			Multivariate			Univariate			Multivariate				Univariate			Multivariate			Univariate			Multivariate
	HR	95%CI	P Value	HR	95%CI	P Value	HR	95%CI	P Value	HR	95%CI	P Value		HR	95%CI	P Value	HR	95%CI	P Value	HR	95%CI	P Value	HR	95%CI	P Value		HR	95%CI	P Value	HR	95%CI	P Value	HR	95%CI	P Value	HR	95%CI	P Value		HR	95%CI	P Value	HR	95%CI	P Value	HR	95%CI	P Value	HR
Age at diagnosis
<50	reference			reference			reference			reference				reference			reference			reference			reference				reference			reference			reference			reference				reference			reference			reference			reference
50-59	1.969	0.9414-4.119	0.07192	1.1108	0.4198-2.9391	0.83239	2.843	1.094-7.388	*	1.0655	0.33673-3.3714	0.91406		1.081	0.3505-3.331	0.893	/	/	/	0.8747	0.27712-2.761	0.819	/	/	/		1.539	0.4330-5.470	0.5053	/	/	/	1.3095	0.3503-4.895	0.689	/	/	/		1.191	0.4806-2.951	0.70579	0.71025	0.230280-2.1906	0.551598	1.293	0.4914-3.403	0.6024	1.1637
60-69	2.454	1.1934-5.045	*	1.3818	0.5433-3.5140	0.49711	2.805	1.079-7.289	*	1.1922	0.38854-3.6583	0.75858		0.546	0.1299-2.295	0.409	/	/	/	0.3851	0.07465-1.986	0.254	/	/	/		1.923	0.5389-6.861	0.3137	/	/	/	1.6549	0.4407-6.215	0.456	/	/	/		1.761	0.7354-4.216	0.20407	1.82137	0.605061-5.4827	0.28625	1.369	0.5137-3.647	0.5302	1.8247
70-79	3.34	1.6135-6.914	**	1.8365	0.6926-4.8694	0.22178	4.561	1.764-11.794	**	1.8524	0.60333-5.6874	0.28143		1.137	0.3284-3.936	0.839	/	/	/	0.9039	0.24208-3.375	0.881	/	/	/		1.612	0.4321-6.015	0.4772	/	/	/	0.9783	0.2186-4.379	0.977	/	/	/		1.617	0.5861-4.459	0.35342	2.69832	0.741254-9.8225	0.132126	1.668	0.5603-4.963	0.3581	3.2371
80+	5.442	2.4401-12.138	***	2.1141	0.6139-7.2804	0.23541	6.514	2.291-18.526	***	1.9582	0.50966-7.5239	0.3278		3.205	0.7590-13.532	0.113	/	/	/	2.0491	0.39605-10.602	0.392	/	/	/		4.054	0.9979-16.472	0.0503	/	/	/	2.1086	0.3797-11.709	0.394	/	/	/		5.085	1.9289-13.407	**	10.3761	2.363499-45.5527	**	3.696	1.1884-11.496	*	3.0693
months from diagnosis to therapy
0 month	reference			reference			reference			reference				reference			reference			reference			reference				reference			reference			reference			reference				reference			reference			reference			reference
≥1 month	0.8184	0.5729-1.169	0.271	/	/	/	0.8216	0.5408-1.248	0.357	/	/	/		0.5577	0.2289-1.359	0.199	/	/	/	0.5689	0.2162-1.497	0.253	/	/	/		0.979	0.4001-2.396	0.963	/	/	/	1.028	0.3911-2.701	0.956	/	/	/		1.895	1.069-3.358	*	1.32551	0.620836 2.8300	0.466505	1.554	0.8136-2.966	0.182	/
Race
white	reference			reference			reference			reference				reference			reference			reference			reference				reference			reference			reference			reference				reference			reference			reference			reference
black	0.6173	0.3325-1.146	0.126	/	/	/	0.4645	0.2029-1.064	0.0697	/	/	/		0.7498	0.17458-3.22	0.699	/	/	/	0.8995	0.20675-3.913	0.888	/	/	/		0.8349	0.1936-3.602	0.809	/	/	/	0.5079	0.06702-3.849	0.512	/	/	/		1.321	0.6417-2.721	0.45	/	/	/	1.522	0.7005-3.306	0.289	/
other	0.8721	0.4427-1.718	0.692	/	/	/	0.9209	0.4260-1.990	0.8339	/	/	/		0.3915	0.05249-2.92	0.36	/	/	/	0.4608	0.06125-3.467	0.452	/	/	/		1.6128	0.1936-3.602	0.348	/	/	/	1.1473	0.33050-3.983	0.829	/	/	/		1.503	0.4647-4.861	0.496	/	/	/	1.333	0.3189-5.572	0.694	/
Histological type
IDC	reference			reference			reference			reference				reference			reference			reference			reference				reference			reference			reference			reference				reference			reference			reference			reference
ILC	2.357	1.3891-4.000	**	1.3058	0.6771-2.5182	0.42582	2.92	1.6127-5.288	***	1.6802	0.82861-3.4068	0.15024		10.616	1.866-60.405	**	5.4194	0.78320-37.501	0.08683	13.207	2.124-82.10	**	5.9896	0.74073-48.433	0.09324		/	/	/	/	/	/	/	/	/	/	/	/		3.533	0.8075-15.459	0.0937	/	/	/	4.1228	0.936-18.160	0.0611	/
other	1.352	0.8813-2.073	0.1672	0.6379	0.3747-1.0861	0.09779	1.23	0.7377-2.051	0.427206	0.5397	0.28278-1.0299	0.06141		3.317	1.122-9.811	*	2.2454	0.62244-8.100	0.21657	3.641	1.053-12.58	*	3.5273	0.82985-14.993	0.08776		1.33	0.5855-3.021	0.496	/	/	/	1.303	0.5118-3.316	0.579	/	/	/		1.146	0.6394-2.055	0.6466	/	/	/	0.8366	0.444-1.576	0.5808	/
Marital status
Married	reference			reference			reference			reference				reference			reference			reference			reference				reference			reference			reference			reference				reference			reference			reference			reference
Divorced/Separated/others	1.283	0.8132-2.023	0.2844	1.7497	1.0173-3.0095	*	1.117	0.6461-1.929	0.693	/	/	/		0.3744	0.08663-1.618	0.188	/	/	/	0.4685	0.10688-2.053	0.315	/	/	/		3.5674	1.3363-9.523	*	1.01729	0.247554-4.180	0.981	3.821	1.3053-11.185	*	1.4037	0.403859-4.879	0.5937		1.264	0.5979-2.674	0.539	/	/	/	1.292	0.5512-3.029	0.556	/
Single	1.607	0.9844-2.625	0.0578	1.4149	0.7811-2.5631	0.25225	1.342	0.7361-2.448	0.337	/	/	/		0.4655	0.10734-2.019	0.307	/	/	/	0.2907	0.03824-2.209	0.233	/	/	/		0.9345	0.2044-4.273	0.9304	0.36784	0.053986-2.506	0.307	1.154	0.2445-5.451	0.8562	0.6951	0.140240-3.445	0.6561		1.137	0.5676-2.277	0.718	/	/	/	1.232	0.567-2.677	0.598	/
Widowed	1.628	1.0318-2.569	*	1.1827	0.6157-2.2718	0.61449	1.43	0.827-2.472	0.201	/	/	/		0.3048	0.04044-2.297	0.249	/	/	/	0.3512	0.04612-2.674	0.312	/	/	/		1.7583	0.5503-5.618	0.341	1.08484	0.253219-4.648	0.9126	1.103	1.103.2338-5.206	0.9013	1.0202	0.197029-5.283	0.981		0.987	0.4323-2.254	0.975	/	/	/	1.119	0.4537-2.761	0.807	/
N Stage
N0	reference			reference			reference			reference				reference			reference			reference			reference				reference			reference			reference			reference				reference			reference			reference			reference
N1	0.4822	0.32065-0.7251	***	0.9688	0.5889-1.5938	0.90081	0.43604	0.273281-0.6957	***	0.7757	0.43710-1.3765	0.38541		0.13213	0.04942-0.3533	***	0.5081	0.14155-1.824	0.29919	0.14134	0.047348-0.4219	***	0.9275	0.20395-4.218	0.92242		0.18086	0.06090-0.5371	**	0.2487	0.060540-1.022	0.0536	0.1826	0.05406-0.6171	**	0.2971	0.068774-1.283	0.104		0.20901	0.10934-0.3995	***	0.22787	0.071403-0.7272	*	0.18499	0.08838-0.3872	***	0.3638
N2	0.2294	0.09026-0.5830	**	1.1857	0.4203-3.3456	0.7475	0.05656	0.007713-0.4148	**	0.272	0.03465-2.1351	0.21554		0.10804	0.02754-0.4238	**	0.4258	0.08546-2.122	0.29743	0.14558	0.035373-0.5992	**	0.6831	0.13440-3.472	0.64594		0.09337	0.01078-0.8090	*	0.06835	0.003823-1.222	0.0682	0.1159	0.01277-1.0513	0.0554	0.138	0.007884-2.415	0.175		0.07606	0.01709-0.3385	***	0.04026	0.005286-0.3067	**	0.09192	0.02013-0.4198	**	0.1104
N3	0.4696	0.25874-0.8522	*	0.9527	0.4936-1.8387	0.88504	0.39246	0.192313-0.8009	*	0.8493	0.39518-1.8251	0.67554		0.06138	0.00766-0.4918	**	0.358	0.03902-3.284	0.36368	0.07681	0.009283-0.6355	*	0.5776	0.05915-5.640	0.63683		0.42561	0.12796-1.4156	0.16357	0.64003	0.152761-2.682	0.5415	0.4436	0.11709-1.6808	0.2317	0.7988	0.168584-3.785	0.7771		0.31463	0.13507-0.7329	**	0.55019	0.151274-2.0010	0.364414	0.38012	0.15622-0.9249	*	1.1984
Grade
well differentiated	reference			reference			reference			reference				reference			reference			reference			reference				reference			reference			reference			reference				reference			reference			reference			reference
Moderately differentiated	/	/	/	/	/	/	/	/	/	/	/	/		/	/	/	/	/	/	/	/	/	/	/	/		0.678	0.04172-11.019	0.785	/	/	/	/	/	/	/	/	/		/	/	/	/	/	/	/	/	/	/
poorly differentiated	/	/	/	/	/	/	/	/	/	/	/	/		/	/	/	/	/	/	/	/	/	/	/	/		0.6825	0.07124-6.538	0.74	/	/	/	/	/	/	/	/	/		/	/	/	/	/	/	/	/	/	/
Median household income(inflation ajusted)
<45,000$	reference			reference			reference			reference				reference			reference			reference			reference				reference			reference			reference			reference				reference			reference			reference			reference
45,000-54,999$	1.1263	0.5234-2.424	0.761	/	/	/	0.7995	0.3389-1.886	0.609	/	/	/		0.3944	0.07627-2.040	0.2671	/	/	/	0.493	0.08997-2.701	0.4151	/	/	/		/	/	/	/	/	/	/	/	/	/	/	/		0.5355	0.1855-1.546	0.248	/	/	/	0.5462	0.1731-1.724	0.302	/
55,000-64,999$	0.9723	0.4744-1.993	0.939	/	/	/	0.7673	0.3524-1.671	0.505	/	/	/		0.2943	0.07894-1.097	0.0685	/	/	/	0.2764	0.06179-1.236	0.0925	/	/	/		0.7819	0.1513-4.040	0.769	/	/	/	0.6139	0.112-3.366	0.574	/	/	/		0.7419	0.2900-1.898	0.533	/	/	/	0.715	0.2545-2.009	0.524	/
65,000-74,999$	0.7029	0.3293-1.501	0.362	/	/	/	0.7001	0.3130-1.566	0.385	/	/	/		0.2895	0.07636-1.097	0.0682	/	/	/	0.4	0.09996-1.601	0.1953	/	/	/		0.7578	0.1571-3.654	0.73	/	/	/	0.5336	0.1032-2.758	0.454	/	/	/		0.5773	0.2095-1.590	0.288	/	/	/	0.4847	0.1536-1.530	0.217	/
>74,999$	0.8332	0.4018-1.727	0.624	/	/	/	0.5738	0.2565-1.284	0.176	/	/	/		0.4078	0.13542-1.228	0.1107	/	/	/	0.4186	0.12240-1.432	0.1651	/	/	/		0.9597	0.2116-4.353	0.957	/	/	/	0.6877	0.1449-3.265	0.638	/	/	/		0.6635	0.2610-1.687	0.389	/	/	/	0.5524	0.1940-1.573	0.266	/
Chemotherapy
no/unknown	reference			reference			reference			reference				reference			reference			reference			reference				reference			reference			reference			reference				reference			reference			reference			reference
yes	0.4458	0.3189-0.6233	***	0.7874	0.4961-1.2498	0.31051	0.4879	0.3289-0.7238	***	1.0605	0.61839-1.8187	0.83101		0.4698	0.1858-1.188	0.11	/	/	/	0.3504	0.1345-0.913	*	0.5927	0.16808-2.090	0.416		0.1286	0.05291-0.3128	***	0.08871	0.014764-0.533	**	0.1709	0.0588-0.4968	**	0.1318	0.025527-0.680	*		0.3265	0.1913-0.5573	***	1.01521	0.396419-2.5999	0.974893	0.4296	0.2275-0.8112	**	1.2201
Radiotherapy
no/unknown	reference			reference			reference			reference				reference			reference			reference			reference				reference			reference			reference			reference				reference			reference			reference			reference
yes	0.5509	0.3892-0.7798	***	0.5424	0.3460-0.8503	**	0.6059	0.4037-0.9094	*	0.7563	0.4533-1.2617	0.2847		0.7877	0.3518-1.764	0.562	/	/	/	1.024	0.4182-2.51	0.958	/	/	/		0.5025	0.2278-1.108	0.0882	/	/	/	0.7035	0.2855-1.734	0.445	/	/	/		0.4791	0.2738-0.8382	**	0.51765	0.238651-1.1228	0.095567	0.5313	0.2846-0.9919	*	0.5469
Surgery
no	reference			reference			reference			reference				reference			reference			reference			reference				reference			reference			reference			reference				reference			reference			reference			reference
yes	0.1452	0.07365-0.2863	***	0.3342	0.1537-0.7268	**	0.1381	0.06029-0.3164	***	0.3773	0.14839-0.9594	*		0.2229	0.0663-0.7491	*	0.5786	0.14532-2.304	0.43775	0.1686	0.03904-0.7282	*	0.5646	0.10778-2.958	0.49877		0.06376	0.008613-0.472	**	0.12157	0.014883-0.993	*	0.08586	0.01145-0.644	*	6.6014	0.018426-1.245	0.0791		0.2991	0.1464-0.6112	***	1.07138	0.416347-2.7570	0.886309	0.4078	0.1953-0.8515	*	0.9302
Bone metastases
no	reference			reference			reference			reference				reference			reference			reference			reference				reference			reference			reference			reference				reference			reference			reference			reference
yes	3.55	2.515-5.011	***	2.6538	1.6784-4.1962	***	4.151	2.753-6.26	***	3.3003	1.92310-5.6638	***		7.706	3.233-18.37	***	2.4285	0.57322-10.289	0.22839	9.261	3.561-24.08	***	3.5043	0.64902-18.921	0.14498		2.358	1.033-5.382	*	0.74413	0.179809-3.080	0.6834	2.454	0.9582-6.286	0.0614	/	/	/		8.628	4.54-16.4	***	1.87907	0.586665-6.0186	0.288217	8.584	4.115-17.91	***	2.2319
Liver metastases
no	reference			reference			reference			reference				reference			reference			reference			reference				reference			reference			reference			reference				reference			reference			reference			reference
yes	3.891	2.254-6.719	***	2.9143	1.2936-6.5655	**	3.989	2.106-7.558	***	3.4905	1.45329-8.3836	**		11.95	5.053-28.25	***	5.6985	1.76276-18.422	**	12.73	5.059-32.04	***	6.3136	1.78019-22.392	**		5.669	2.337-13.75	***	3.65286	0.654441-20.389	0.1398	5.516	2.011-15.13	***	2.9572	0.767087-11.400	0.1153		5.724	2.49-13.16	***	1.48074	0.346539-6.3271	0.596282	5.584	2.102-14.84	***	1.2982
Lung metastases
no	reference			reference			reference			reference				reference			reference			reference			reference				reference			reference			reference			reference				reference			reference			reference			reference
yes	3.403	2.202-5.26	***	2.1483	1.2440-3.7100	**	3.024	1.765-5.179	***	2.3779	1.24957-4.5250	**		4.068	1.205-13.74	*	4.6441	1.17856-18.300	*	3.038	0.7022-13.14	0.137	/	/	/		4.141	1.523-11.26	**	2.96434	0.629312-13.963	0.1694	3.08	0.8843-10.73	0.0772	/	/	/		6.434	3.577-11.57	***	2.69191	0.922485-7.8553	0.06994	4.653	2.3-9.413	***	5.1011
Brain metastases
no	reference			reference			reference			reference				reference			reference			reference			reference				reference			reference			reference			reference				reference			reference			reference			reference
yes	4.341	2.11-8.932	***	5.8389	2.4162-14.1102	***	3.828	1.545-9.486	**	5.5025	1.94550-15.5631	**		2.165	0.6422-7.299	0.213	/	/	/	2.522	0.7377-8.621	0.14	/	/	/		1.912	0.6506-5.618	0.239	/	/	/	2.615	0.8637-7.918	0.089	/	/	/		7.567	3.08-18.59	***	18.8088	3.442936-102.7532	***	6.864	2.317-20.33	***	3.305
* P < 0.05, ** P < 0.01, *** P < 0.001
[truncated: 2 more columns]
